# Supplementary material for: Functional Analysis of Nuclear Factor Y in the Wing-Dimorphic Brown Planthopper, Nilaparvata lugens (Hemiptera: Delphacidae)
Source: Front Genet. 2020 Nov 3;11:585320. doi: 10.3389/fgene.2020.585320 (PMC7670041; doi:10.3389/fgene.2020.585320)
Supplement: Supplementary Table 1 — Primers used in this study. [file Table_1.XLS]

## Sheet: Supplementary Table 1
Supplementary Table 1. Primers used in this study
Primer name	Sequence (5'-3')*	Description
BPH-NF-YA-F	CGGTGGTCAACAAGTCCAGGTT	Amplification of NlNF-YA fragment for dsRNA synthesis
BPH-NF-YA-R	TCCCAACTGATCCCGATGATGAA
BPH-NF-YB-F	TGGGTGGCTCATTTCTGGACAA	Amplification of NlNF-YB fragment for dsRNA synthesis
BPH-NF-YB-R	CGAAAGAGTCACACACTTGGCA
BPH-NF-YC-F	ATGGCGGTGAAGGCTCAGATAG	Amplification of NlNF-YC fragment for dsRNA synthesis
BPH-NF-YC-R	GCTGCGGCTTGTAAGATGATGG
BPH-dsNF-YA-F	T7-ACGGCCAGACGTTCATATTC	dsRNA targeting NlNF-YA
BPH-dsNF-YA-R	T7-CCGATGATGAAACAGGGATT
BPH-dsNF-YB-F	T7-TGGCAAGATTGCAAAAGATG	dsRNA targeting NlNF-YB
BPH-dsNF-YB-R	T7-ATGTTGACGTGTGAATGGGA
BPH-dsNF-YC-F	T7-TTTGGCCCAAGGATACTGAG	dsRNA targeting NlNF-YC
BPH-dsNF-YC-R	T7-CTTGTATGGTTTGTGGTGCG
QBPH-NF-YA-F1	GTAATACAACAGCAGCAACC	qPCR for NlNF-YA
QBPH-NF-YA-R1	GGATGATTTGACCGTTTAGG
QBPH-NF-YB-F	ACGGTGGCGACAAATCCAACTG	qPCR for NlNF-YB
QBPH-NF-YB-R	TGGACACATTCGCGGGCATCTT
QBPH-NF-YC-F	GCAGAACACGACCACCAACAGC	qPCR for NlNF-YC
QBPH-NF-YC-R	GTCGCAGTCGCACCTTGGATCT
QNlE74A-F	ACGACATATCTGTGGGAATTTCTG	qPCR for NlE74A
QNlE74A-R	GGTCTCGTAGTTCATGTCAGGCT
QBPH-E75B-F	CACTCTGGCTTGTCCACTGA	qPCR for NlE75B
QBPH-E75B-R	CTTGTGCGAGGAAGGAGAAG
gfp-RNAi-F	T7-ACGTAAACGGCCACAAGTTC	dsRNA targeting Gfp
gfp-RNAi-R	T7-TGTTCTGCTGGTAGTGGTCG
Qrps11-F	CCGATCGTGTGGCGTTGAAGGG	qPCR for rps11
Qrps11-R	ATGGCCGACATTCTTCCAGGTCC
*T7, 5'-TAATACGACTCACTATAGGGAGA-3'
